# Supplementary material for: Unprecedented hypoxaemia caused by ventricular septal aneurysm protruding into left ventricular outflow tract in an adult with congenitally corrected transposition of the great arteries
Source: Eur Heart J Case Rep. 2024 May 21;8(5):ytae260. doi: 10.1093/ehjcr/ytae260 (PMC11139045; doi:10.1093/ehjcr/ytae260)
Supplement: ytae260_Supplementary_Data [file ytae260_supplementary_data.zip]

Archive with 2 entries (2 files):
- MC-1.mp4
- MC-2.mp4
